# Supplementary material for: Determination of Phylogroups, Pathotypes and Antibiotic Resistance Profiles of E. coli Isolates from Freshwater and Wastewater in the City of Panama
Source: Pathogens. 2025 Jun 20;14(7):617. doi: 10.3390/pathogens14070617 (PMC12299560; doi:10.3390/pathogens14070617)
Supplement: Supplementary file 1 [file pathogens-14-00617-s001.zip]

Archive with 1 entries (1 files):
- pathogens-3629774-supplementary.pdf
